# Supplementary material for: Endogenous Oxytocin Levels in Autism—A Meta-Analysis
Source: Brain Sci. 2021 Nov 21;11(11):1545. doi: 10.3390/brainsci11111545 (PMC8615844; doi:10.3390/brainsci11111545)
Supplement: Supplementary file 1 [file brainsci-11-01545-s001.zip]

Archive with 1 entries (1 files):
- brainsci-1456313-supplementary.pdf
